# Supplementary material for: Secretome Analysis of Arabidopsis–Trichoderma atroviride Interaction Unveils New Roles for the Plant Glutamate:Glyoxylate Aminotransferase GGAT1 in Plant Growth Induced by the Fungus and Resistance against Botrytis cinerea
Source: Int J Mol Sci. 2021 Jun 24;22(13):6804. doi: 10.3390/ijms22136804 (PMC8268252; doi:10.3390/ijms22136804)
Supplement: Supplementary file 1 [file ijms-22-06804-s001.zip]

Archive with 1 entries (1 files):
- ijms-1240257-supplementary.pdf
